# Supplementary material for: Machine learning to predict the occurrence of thyroid nodules: towards a quantitative approach for judicious utilization of thyroid ultrasonography
Source: Front Endocrinol (Lausanne). 2024 May 7;15:1385836. doi: 10.3389/fendo.2024.1385836 (PMC11106422; doi:10.3389/fendo.2024.1385836)
Supplement: Supplementary file 1 [file Table_1.xlsx]

## Sheet: Sheet1
Article titie: Machine Learning to Predict the Occurrence of Thyroid Nodules: Towards A Quantitative Approach for Judicious Utilization of Thyroid Ultrasonography
Authors: Qijun Liang, Zhenhong Qi, Yike Li*
* Correspondence: Yike Li, MD, PhD. Department of Otolaryngology-Head and Neck Surgery, Vanderbilt University Medical Center, USA. Email: yike.li.1@vumc.org
Thyroid nodule risk prediction: Liang et.al. (2024)		Enter Values Here
Variables	Units	(Type Over Placeholder Values in Each Cell)	Notes	X	Variable	Coeff	betaX
Sex	female (0) or male (1)	0		0	Sex	-0.170561	0
Waist size	cm	80		80	Waist size	0.00147544	0.118035
Age	years	45		45	Age	0.055984	2.51928
Fasting blood glucose	mmol/L	5		0.69897	FBG	-4.05995	-2.83778
Triglycerides	mmol/L	1		0	TG	-0.462212	0
Total cholesterol	mmol/L	4.5		0.653213	TCH	2.63445	1.72085
Low-density lipoprotein cholesterol (LDL-C)	mmol/L	2.7		0.431364	LDL	0.271573	0.117147
High-density lipoprotein cholesterol (HDL-C)	mmol/L	1.6		0.20412	HDL	-5.71098	-1.16573
Uric acid	umol/L	300		2.47712	UA	0.945302	2.34163
Alanine aminotransferase (ALT)	U/L	28		1.44716	ALT	-0.148726	-0.21523
Aspartate aminotransferase (AST)	U/L	16		1.20412	AST	-0.116786	-0.140625
Gamma-glutamyl transpeptidase (GGT)	U/L	20		1.30103	GGT	-0.58342	-0.759047
Creatine	umol/L	66		1.81954	Cr	-4.22922	-7.69525
Weight	kg	60		1.31725	BMI	-0.464231	-0.61151
Height	m2	1.7		1.97004	MAP	3.44656	6.78985
Systolic blood pressure (SBP)	mmHg	120		1	intercept	0.168944	0.168944
Diastolic blood pressure (DBP)	mmHg	80
							0.350572
Risk of thyroid nodule within 3 years		0.586756
			Threshold for the recommendation of thyroid ultrasound: 49%
